# Supplementary material for: Association Between Metabolic Clusters and Microbial Age in High-Risk Populations for Diabetes and Their Potential Impact on Cardiovascular Disease Risk: Cross-Sectional Observational Study
Source: JMIR Med Inform. 2026 May 26;14:e73119. doi: 10.2196/73119 (PMC13211869; doi:10.2196/73119)
Supplement: Multimedia Appendix 1 [file medinform-v14-e73119-s001.xlsx]

## Sheet: Sheet1
Table S1. Baseline demographic and metabolic characteristics of subjects included from the iHMP and Exercise sub-project cohorts.
SubjectID	Study	Race	Sex	Age	BMI	SSPG	IR_IS_classification
ZIS22OE	HMP	C	F	NA	NA	NA	Unknown
ZJBOZ2X	Exercise	C	F	65.3	19.82	NA	Unknown
ZJOSZHK	HMP	C	M	41.43	19.42	NA	Unknown
ZJTKAE3	HMP	C	F	58.65	31.24	162	IR
ZJXC41N	HMP	B	F	49.69	28.24	75	IS
	Exercise
ZK01UI6	HMP	A	M	57.78	NA	NA	Unknown
ZK112BX	HMP	A	F	57.72	28.89	234	IR
	Exercise
ZK4CK8Y	HMP	C	F	50.02	26.94	40	IS
	Exercise
ZKFV71L	HMP	B	F	66.08	32.54	65	IS
	Exercise
ZKVR426	HMP	C	F	61.95	30.59	174	IR
ZL63I8R	HMP	C	M	62.88	32.94	220	IR
	Exercise
ZL9BTWF	HMP	C	M	64.56	26.69	99	IS
	Exercise
ZLGD9M0	HMP	C	M	67.9	29.53	62	IS
ZLPRB8E	HMP	B	F	50.9	26.86	70	IS
ZLPZS0H	HMP	A	M	51.13	29.31	175	IR
ZLTUJTN	HMP	C	M	60.71	34.15	235	IR
	Exercise
ZLYEM2C	HMP	A	M	38.8	22.51	92	IS
ZLZNCLZ	HMP	C	M	54.74	27.33	130	IS
	Exercise
ZLZQMEV	HMP	H	F	61	29.99	221	IR
	Exercise
ZM7JY3G	HMP	A	M	60.18	26	160	IR
	Exercise
ZM8YXDM	HMP	C	M	45.43	26.71	212.13	IR
ZMBH10Z	HMP	B	F	54.16	31.28	117	IS
ZMBVNFM	HMP	A	M	59.25	23.82	87	IS
	Exercise
ZMGT937	HMP	A	M	33.79	26.44	NA	Unknown
ZMS5W76	HMP	unknown	F	49.97	32.73	224	IR
ZN0JE53	HMP	B	M	66.81	33.32	148	IS
ZN3TBJM	HMP	C	F	67.47	30.18	133.5	IS
	Exercise
ZN9TKCJ	HMP	C	F	46.04	25.26	NA	Unknown
	Exercise
ZN9YTFN	HMP	H	F	60.18	32.21	140	IS
ZNDMXI3	HMP	A	F	44.81	34.49	184	IR
ZNED4XZ	HMP	C	F	59.21	31.64	NA	Unknown
ZNQOVZV	HMP	C	F	64.81	28.74	NA	Unknown
ZO3XSJN	HMP	C	M	49.18	23.22	NA	Unknown
ZO5QFNX	HMP	A	F	56.22	30.61	NA	Unknown
ZO94RDZ	HMP	C	M	61.17	27.06	NA	Unknown
ZO9UWDL	HMP	unknown	M	65.24	26.76	NA	Unknown
ZOBX723	HMP	C	M	58.02	30.98	NA	Unknown
	Exercise
ZODIOFW	HMP	A	F	57.86	26.69	NA	Unknown
ZOQM06Q	HMP	A	F	25.91	19.37	NA	Unknown
ZOQSGYW	HMP	A	M	58.4	21.86	NA	Unknown
ZOZOW1T	HMP	C	M	59.48	21.47	91.5	IS
	Exercise
ZP0DXQ0	HMP	A	F	59.12	25.91	111	IS
ZPDABJR	HMP	A	M	54.02	24.99	93	IS
	Exercise
ZPEL6L3	HMP	C	F	52.33	24.44	57	IS
	Exercise
ZPF36E2	HMP	C	M	68.82	25.99	159	IR
	Exercise
ZPJT5MY	HMP	C	F	48.86	37.42	257	IR
ZPMBHPS	HMP	C	F	54.39	32.29	104	IS
	Exercise
ZPXU188	HMP	C	F	60.95	36.64	NA	Unknown
ZQEFRDE	HMP	C	M	55.92	27.34	166	IR
ZQFL1P3	HMP	C	F	65.41	29.41	62	IS
ZQMVU4Q	HMP	C	F	52.94	23.31	222	IR
ZQNZSQF	HMP	C	F	41.65	40.83	NA	Unknown
ZR3WH7V	HMP	C	M	48.97	29.18	NA	Unknown
ZR47VBL	HMP	A	M	52.46	25.2	161	IR
	Exercise
ZRA5YD8	HMP	A	F	39.39	19.1	NA	Unknown
ZRB0F6P	HMP	H	F	53.68	38.9	223	IR
	Exercise
ZRGK7U8	HMP	C	M	47.19	30.33	71	IS
ZRLZ98T	HMP	C	F	56.13	24.54	129	IS
ZS2DMX7	HMP	C	F	45.06	24.89	61	IS
ZS78KHV	HMP	C	M	46.05	27.99	NA	Unknown
	Exercise
ZSMO1UM	HMP	C	M	45.68	23.66	NA	Unknown
ZSOZWGV	HMP	C	M	61.94	29.47	224.6	IR
ZSQNUZ5	HMP	C	M	69.79	24.76	NA	Unknown
ZSUQ08V	HMP	C	M	68.86	37.38	NA	Unknown
ZTJ7L7Z	HMP	A	M	63.04	24.07	155.37	IR
	Exercise
ZTL5S2Y	HMP	C	M	75.23	22.13	NA	Unknown
	Exercise
ZTL8083	HMP	C	M	73.4	32.19	NA	Unknown
ZTLIFAS	HMP	C	F	48.32	27.91	76	IS
ZTLUDS8	HMP	C	M	50.19	21.71	NA	Unknown
ZTMFN3O	HMP	A	F	40.98	23.16	90	IS
ZTTL3YH	HMP	C	M	45.43	33.3	162	IR
ZTUO1AO	HMP	C	F	44	29.41	225	IR
ZTXWLP3	HMP	C	M	40.26	25.28	NA	Unknown
	Exercise
ZTXY83G	HMP	C	M	54.37	33.46	220	IR
ZUC2YGO	HMP	C	M	29.18	23.4	NA	Unknown
ZUF48YS	HMP	C	F	69.44	26.04	NA	Unknown
ZUG7QHE	HMP	C	M	71.56	26.85	NA	Unknown
ZUHT69X	HMP	C	M	32.33	24.05	NA	Unknown
ZUL3S6O	HMP	C	M	56.73	24.66	100.5	IS
	Exercise
ZUPAQVU	HMP	C	M	58.19	27.59	220	IR
	Exercise
ZV14SIB	HMP	C	M	60.5	25.19	58	IS
ZV1ZA6Z	HMP	C	M	50.53	26.17	NA	Unknown
ZVBQY1N	HMP	C	M	57.04	28.68	250	IR
	Exercise
ZVC4YUG	HMP	A	F	47.52	27.49	217.8	IR
ZVGW5FI	HMP	A	F	50.98	25.72	110.88	IS
ZVM4N7A	HMP	C	F	51.58	28.81	190	IR
	Exercise
ZVNCGHM	HMP	C	M	44.41	24.01	67.13	IS
	Exercise
ZVTCAK9	HMP	C	F	54.36	29.25	51	IS
ZW61YGW	HMP	C	M	55.86	28.63	178.75	IR
	Exercise
ZWCZHHY	HMP	A	M	67.09	28.4	174	IR
	Exercise
ZWFDEY0	HMP	A	F	62.92	30.79	257.5	IR
	Exercise
ZWHMV5E	HMP	C	F	62.8	33.96	191	IR
ZWLGEWL	HMP	B	F	63.26	31.41	274	IR
ZX52KVK	HMP	C	F	60.6	27.04	188	IR
ZXHCGKV	HMP	A	F	31.37	20.25	NA	Unknown
ZXKBAO5	HMP	C	M	52.25	27.52	NA	Unknown
ZXSDNAK	HMP	H	F	53.72	29.49	NA	Unknown
ZXSO14L	HMP	C	F	36.57	NA	65	IS
ZY1ZKJY	HMP	C	F	60.34	33.33	119	IS
ZY39SN0	HMP	C	F	56.26	35.26	NA	Unknown
ZY7IW45	HMP	C	F	69	36.36	276	IR
	Exercise
ZY9XQJP	HMP	C	M	63.45	29.31	151	IR
ZYHHR4Z	HMP	C	F	43.99	26.47	NA	Unknown
	Exercise
ZYKZ9HQ	HMP	unknown	F	55.62	29.94	NA	Unknown
ZYLJ7R7	HMP	A	F	40.97	23.45	NA	Unknown
ZYU89T9	HMP	C	F	60.19	29.83	NA	Unknown
ZYXQKWY	HMP	C	F	50.7	32.59	158.5	IR
